# Supplementary material for: Serum Calcification Propensity T50 Is Associated with Soluble Thrombomodulin in Patients on Hemodialysis
Source: J Clin Med. 2024 Jun 14;13(12):3491. doi: 10.3390/jcm13123491 (PMC11205071; doi:10.3390/jcm13123491)
Supplement: Supplementary file 1 [file jcm-13-03491-s001.zip]

Archive with 1 entries (1 files):
- jcm-3038995-supplementary.pptx
